# Supplementary material for: Novel Tetraploid Triticale (Einkorn Wheat × Rye)—A Source of Stem Rust Resistance
Source: Plants (Basel). 2023 Jan 7;12(2):278. doi: 10.3390/plants12020278 (PMC9865463; doi:10.3390/plants12020278)
Supplement: Supplementary file 1 [file plants-12-00278-s001.zip]

Archive with 1 entries (1 files):
- plants-1919072-supplementary.pdf
